# Supplementary material for: Polyamidoamine Dendron-Bearing Lipids as Drug-Delivery Excipients
Source: Molecules. 2022 Nov 13;27(22):7817. doi: 10.3390/molecules27227817 (PMC9697672; doi:10.3390/molecules27227817)
Supplement: Supplementary file 1 [file molecules-27-07817-s001.zip]

Archive with 1 entries (1 files):
- molecules-2009962-supplementary.pdf
